# Supplementary material for: The Effectiveness of Workplace Musculoskeletal Injury Risk Factor Screening Tools for Reducing Injury: A Systematic Review
Source: Int J Environ Res Public Health. 2023 Feb 3;20(3):2762. doi: 10.3390/ijerph20032762 (PMC9916206; doi:10.3390/ijerph20032762)
Supplement: Supplementary file 1 [file ijerph-20-02762-s001.zip]

Archive with 1 entries (1 files):
- ijerph-2130586-supplementary.pdf
